# Supplementary material for: MARCKS Signaling Differentially Regulates Vascular Smooth Muscle and Endothelial Cell Proliferation through a KIS-, p27kip1- Dependent Mechanism
Source: PLoS One. 2015 Nov 3;10(11):e0141397. doi: 10.1371/journal.pone.0141397 (PMC4631550; doi:10.1371/journal.pone.0141397)
Supplement: S1 Dataset — The data for each figure is presented as an individual spreadsheet in the workbook. (XLSX) [file pone.0141397.s001.xlsx]

## Sheet: Fig 1
Table S1. Supporting data for figures.
Fig 1A FACS data
sample	file name
control	Dan100512.005
MARCKS KD	Dan100212.007
Fig1B
desitomytry	control (ctl) 1	KD1	ctl2	KD2
p27	10.8	10.2	10.5	10.3
Marcks	9.8	3.2	10.1	4.2
GAPDH	23.8	24.3	24.5	24.3
	ctl3(Right image)1st lane from left in each group	KD3 ((Right image, 3rd lane from left in each group )
p27	13.5	14.5
Marcks	14.6	7.5
GAPDH	23.4	24.8
normalized to GAPDH
desitomytry	ctl1	KD1	ctl2	KD2
p27	0.453782	0.419753	0.428571	0.423868
Marcks	0.411765	0.131687	0.412245	0.17284
	ctl3	KD3
p27	0.576923	0.584677
Marcks	0.623932	0.302419
desitomytry	ctl1	KD1	ctl2	KD2
p27	0.45	0.42	0.43	0.42
Marcks	0.41	0.13	0.41	0.17
	ctl3	KD3
p27	0.58	0.58
Marcks	0.62	0.3

## Sheet: Fig 2
Fig2C
p27+/+_siRNA KD/ctl_prolifeation
D1 (111512)		wt kd/ctl		backgroud (medium only) =A1-A6						minus background
	1	2	3	4	5	6		averange(ave) background		D1	KD	KD	KD	ctl	ctl	ctl
A	2106	2579	2481	2151	1981	1957		2209.17		B	2506	2739	2249	3153	1989	2935		D3																		D5										minus background
B	4715	4948	4458	5362	4198	5144		use 2209											1	2	3	4	5	6				minus background									1	2	3	4	5	6		ave background		D5	KD	KD	KD
C	32	877	839	31	920	889												A	1671	2222	2056	1843	1768	1714		ave background		D3	KD	KD	KD	ctl	ctl	ctl		A	1484	2067	1839	1742	1628	1640		1733.33		B	4227	5428	4151
D	33	875	892	32	884	874												B	5747	6996	5696	9249	5843	8405		1879		B	3868	5117	3817	7370	3964	6526		B	5960	7161	5884	10409	6335	9486		use 1733
																		C	32	914	1058	32	908	902		use 1879										C	30	889	913	31	874	885
	KD	KD	KD	ctl	ctl	ctl												D	35	908	897	33	901	484												D	33	889	860	32	877	429
D1/D3
	1.5435	1.8682	1.6972	2.33746	1.99296	2.22351
D5/D3
	1.68675	1.98175	1.84571	2.75167	2.31373	2.64157
p27+/+	KD	KD	KD	ctl	ctl	ctl
Day1	1	1	1	1	1	1
Day3	1.54	1.87	1.7	2.34	1.99	2.22
Day5	1.69	1.98	1.85	2.75	2.31	2.64
p27-/-_siRNA ctl/KD_proliferation
D1									D3									D5
		1	2	3	4	5	6				1	2	3	4	5	6				1	2	3	4	5	6
	A	27	30	28	29	30	30			A	26	29	28	29	29	29			A	27	29	29	37	30	31
	B	5408	3934	4132	4377	3658	4139			B	11302	10993	8956	7484	7661	8884			B	15366	14071	12491	12631	12460	12602
	C	30	1501	1474	1488	31	31			C	30	1524	1572	1440	30	56			C	30	1512	1500	1497	30	65
	D	30	30	30	29	31	31			D	29	31	30	29	34	31			D	30	31	31	30	36	33
background(medium only, C2-C4)	1487.67	use1488							background(medium only)	1512								background(medium only)	1503	use 1503
minus backgroup		1488							minus backgorund		1512							minus backgorund		1503
D1		ctl	ctl	ctl	KD	KD	KD		D3	B	9790	9481	7444	5972	6149	7372		D5	B	13863	12568	10988	11128	10957	11099
normalized	B	3920	2446	2644	2889	2170	2651		normalized									normalized
D3/D1
	ctl	ctl	ctl	KD	KD	KD
	2.49745	3.87612	2.81543	2.06715	2.83364	2.78084
D5/D1
	ctl	ctl	ctl	KD	KD	KD
	3.53648	5.13818	4.15582	3.85185	5.04931	4.18672
p27-/-	ctl	ctl	ctl	KD	KD	KD
Day1	1	1	1	1	1	1
Day3	2.5	3.88	2.82	2.07	2.83	2.78
Day5	3.54	5.14	4.16	3.85	5.05	4.19
[truncated: 3 more columns]

## Sheet: Fig 3
Fig3	WB
desitomytry	ctl1	KD1	ctl2	KD2	ctl3	KD3
Marcks	22.1	0.9	23.2	2.4	29.2	1.15
S10 p27	21.1	9.8	17.3	10.7	21.9	12.1
T187 p27	17.9	7.7	15.2	11.2	21.66	13.4
KIS	15.5	8.2	20.7	9.1	23.1	10.2
cyclinD1	25.6	16.5	18.2	13.2	9.1	9.5
cyclinE	17.4	15.8	15.2	15.9	17.2	16.7
skp2	14.4	5.8	24.6	10.2	25.5	11.5
b-actin	24.4	20.8	23.8	22.4	23.9	21.9
p27	7.9	12.9	9.2	15.4	3.2	10.9
normalized to b-actin
	ctl1	KD1	ctl2	KD2	ctl3	KD3	ctl averange(ave).	ctl ave used
Marcks	0.905738	0.0432692	0.97479	0.107143	1.22176	0.0525114	1.03409	1.03
S10 p27	0.864754	0.471154	0.726891	0.477679	0.916318	0.552511	0.918621	0.92
T187 p27	0.733607	0.370192	0.638655	0.5	0.906276	0.611872	0.759513	0.76
KIS	0.635246	0.394231	0.869748	0.40625	0.966527	0.465753	0.82384	0.82
cyclinD1	1.04918	0.793269	0.764706	0.589286	0.380753	0.43379	0.731546	0.73
cyclinE	0.713115	0.759615	0.638655	0.709821	0.719665	0.762557	0.690478	0.69
skp2	0.590164	0.278846	1.03361	0.455357	1.06695	0.525114	0.896908	0.9
p27	0.32377	0.620192	0.386555	0.6875	0.133891	0.497717	0.281405	0.28
normalized to ctl. ave.
	ctl1	KD1	ctl2	KD2	ctl3	KD3
Marcks	0.879357	0.042009	0.946398	0.104022	1.18617	0.050982
S10 p27	0.93995	0.512124	0.790099	0.519216	0.995998	0.600556
T187 p27	0.965272	0.487095	0.840336	0.657895	1.19247	0.805095
KIS	0.77469	0.480769	1.06067	0.495427	1.17869	0.567992
cyclinD1	1.43723	1.08667	1.04754	0.807241	0.52158	0.594233
cyclinE	1.0335	1.10089	0.925588	1.02873	1.04299	1.10516
skp2	0.655738	0.309829	1.14846	0.505952	1.1855	0.58346
p27	1.15632	2.21497	1.38055	2.45536	0.478183	1.77756
	ctl1	ctl2	ctl3	KD1	KD2	KD3
S10 p27	0.94	0.79	1	0.51	0.52	0.6
T187 p27	0.97	0.84	1.19	0.49	0.66	0.81
KIS	0.77	1.06	1.18	0.48	0.5	0.57
cyclinD1	1.44	1.09	1.05	0.81	0.52	0.59
cyclinE	1.03	0.93	1.04	1.1	1.03	1.11
skp2	0.66	1.15	1.19	0.31	0.51	0.58
p27	1.16	1.38	0.48	2.21	2.46	1.78

## Sheet: Fig 4
Fig4B
ctl			KD
total cell#	p27 trap+	trap/total(X100)	total cell #	p27 trap+	trap/total(X100)
210	18	8.57143	280	165	58.9286
230	15	6.52174	170	92	54.1176
250	12	4.8	170	83	48.8235

## Sheet: Fig 5
Fig 5C
p27 trap+	total cell#	rate=p27 trap+/total	rate(X100)
ctl					ctl	9.94	11.54	13.71
17	171	0.0994152	9.94152		KD	78.85	70.67	72.12
21	182	0.115385	11.5385		KD+WT	15.38	16.36	18.71
24	175	0.137143	13.7143		KD+K54R	68.67	71.18	72.19
KD
123	156	0.788462	78.8462
106	150	0.706667	70.6667
119	165	0.721212	72.1212
KD+WT KIS
28	182	0.153846	15.3846
36	220	0.163636	16.3636
32	171	0.187135	18.7135
KD+Kinase dead (K54R) KIS
103	150	0.686667	68.6667
121	170	0.711765	71.1765
135	187	0.721925	72.1925
Fig 5D
background=medium only=wells in colume 7 and 8													day1		day3		day5			growth rate
Ctl/KD (plate1)/day1	1	2	3	4	5	6	7	8			minus background		Ctl/KD (plate1)/day1		Ctl/KD(plate1)/ day3		Ctl/KD(plate1)/day5			ctl	day3/day1day5/day1			ctl	day3/day1day5/day1				ctl			kd			kd+wt			kd+K54R
A	4553	34	34	35	30	34	920	941	background(medium only)				A	3627	A	5955	A	10601			1.64185	2.9228			1.64	2.92		day1	1	1	1	1	1	1	1	1	1	1	1	1
B	4629	35	34	34	34	34	930	910	925.909				B	3703	B	6597	B	10749			1.78153	2.90278			1.78	2.9		day3	1.64	1.78	1.62	1.24	1.28	1.2	1.58	1.55	1.61	1.39	1.39	1.56
C	4772	34	34	30	28	34	925	921	use 926				C	3846	C	6224	C	10127			1.6183	2.63313			1.62	2.63		day5	2.92	2.9	2.63	1.33	1.31	1.15	2.75	2.95	2.5	1.63	1.66	1.95
D	4618	30	28	36	34	34	951	922					D	3692	D	4582	D	4892		KD	1.24106	1.32503		KD	1.24	1.33
E	4804	32	35	34	34	35	930	928					E	3878	E	4969	E	5089			1.28133	1.31227			1.28	1.31
F	4931	34	28	34	32	35	907	35					F	4005	F	4823	F	4614			1.20424	1.15206			1.2	1.15
													day1		day3		day5
KD+WT/KD+K54R (plate2)/day1	1	2	3	4	5	6	7	8	background				KD+WT/KD+K54R (plate2)/day1		KD+WT/KD+K54R(plate2)/day3		KD+WT/KD+K54R(plate2)/day5				day3/day1	day5/day1			day3/day1	day5/day1
A	4837	28	28	28	30	30	971	937	936.917				A	3900	A	6180	A	10736		KD+WT	1.58462	2.75282		KD+WT	1.58	2.75
B	4699	36	34	34	32	32	946	929	use 937				B	3762	B	5817	B	11095			1.54625	2.94923			1.55	2.95
C	4876	29	30	33	36	34	945	942					C	3939	C	6361	C	9841			1.61488	2.49835			1.61	2.5
D	4423	36	30	38	38	34	941	928					D	3486	D	4849	D	5695		KD+K54R	1.39099	1.63368		KD+K54R	1.39	1.63
E	4097	34	34	34	38	29	950	931					E	3160	E	4381	E	5250			1.38639	1.66139			1.39	1.66
F	4247	29	30	34	34	34	937	886					F	3310	F	5176	F	6439			1.56375	1.94532			1.56	1.95
Ctl/KD(plate1)/ day3	1	2	3	4	5	6	7	8	background				Ctl/KD(plate1)/ day3	1
A	6952	34	28	28	28	28	1006	1019	997.111				A	5955
B	7594	30	34	34	35	36	1013	993	use 997				B	6597
C	7221	34	36	36	32	32	989	986					C	6224
D	5579	34	34	34	34	34	994	36					D	4582
E	5966	28	32	30	30	30	1002	34					E	4969
F	5820	29	29	30	31	33	972	28					F	4823
KD+WT/KD+K54R(plate2)/day3	1	2	3	4	5	6	7	8	background				KD+WT/KD+K54R(plate2)/day3	1
A	7185	30	30	30	32	32	1009	1008	1005				A	6180
B	6822	33	32	32	32	32	1003	959	use 1005				B	5817
C	7366	29	27	28	34	32	1013	1022					C	6361
D	5854	28	30	32	32	32	998	34					D	4849
E	5386	31	33	32	32	32	1032	32					E	4381
F	6181	29	30	32	28	34	1001	32					F	5176
Ctl/KD(plate1)/day5	1	2	3	4	5	6	7	8	background				Ctl/KD(plate1)/day5	1
A	11497	26	28	29	30	30	901	906	896.333				A	10601
B	11645	33	33	33	32	32	918	909	use 896				B	10749
C	11023	33	36	32	32	32	907	912					C	10127
D	5788	35	28	27	29	30	858	32					D	4892
E	5985	33	28	34	32	28	877	33					E	5089
F	5510	29	27	30	30	32	879	29					F	4614
KD+WT/KD+K54R(plate2)/day5	1	2	3	4	5	6	7	8	background				KD+WT/KD+K54R(plate2)/day5	1
A	11644	32	32	32	32	32	911	904	908.444				A	10736
B	12003	32	32	30	31	33	898	909	use 908				B	11095
C	10749	30	34	33	29	32	899	944					C	9841
D	6603	30	33	32	32	32	903	32					D	5695
E	6158	30	30	29	32	34	914	32					E	5250
F	7347	32	32	32	33	33	894	32					F	6439

## Sheet: Fig 6
Fig6A
				desitomytry	ctl1	KD1	ctl2	kd2	ctl3	kd3
				m	30.64	9.21	36	6.6	17.9	0.4
				p27	14.5	8.1	16.2	10.1	28.3	15.5
				KIS	7.8	20.1	22.2	35.7	5.7	13.9
				S10	9.2	18.2	19.7	21.7	10.9	15.8
				GAPDH	21.1	28.5	32.8	30.1	29	27.9
				normalized to GAPDH
					ctl1	KD1	ctl2	kd2	ctl3	kd3
				m	1.45213	0.323158	1.09756	0.219269	0.617241	0.0143369
				p27	0.687204	0.284211	0.493902	0.335548	0.975862	0.555556
				KIS	0.369668	0.705263	0.676829	1.18605	0.196552	0.498208
				S10	0.436019	0.638596	0.60061	0.72093	0.375862	0.566308
					KD1/ctl1	KD2/ctl2	KD3/ctl3
				m	0.22	0.2	0.02
				p27	0.41	0.68	0.57
				KIS	1.91	1.75	2.53
				S10	1.46	1.2	1.51
Fig 6B	EC growth rate
day1								background(medium only)			day1 plate	deduct background			growth rate
		1	2	5	6	7	8	904.333					1		day3/day1	day5/day1
ctl	A	1784	26	29	29	918	911	use 904			ctl	A	880		1.15909	1.34318
	B	2015	27	27	28	906	892					B	1111		1.25743	1.87039
	C	2127	27	31	29	895	908					C	1223		1.48733	1.92478
KD	D	2058	27	27	29	897	906				KD	D	1154		1.54159	2.20451
	E	2178	28	28	28	916	889					E	1274		1.34537	1.99137
	F	2079	29	30	29	903	911					F	1175		1.60936	2.2383
day3								background			day3 plate	deduct background				ctl	ctl	ctl	kd	kd	kd
		1	2	5	6	7	8	964.182					1		day1	1		1	1	1	1
ctl	A	1984	27	27	27	977	979	use 964			ctl	A	1020		day3	1.16	1.26	1.49	1.549	1.35	1.61
	B	2361	27	27	29	966	967					B	1397		day5	1.34	1.87	1.92	2.2	1.99	2.24
	C	2783	29	29	28	952	951					C	1819
KD	D	2743	29	28	29	966	959				KD	D	1779
	E	2678	28	28	28	971	954					E	1714
	F	2855	29	28	27	964	27					F	1891
day5								background			day3 plate	deduct background
		1	2	5	6	7	8	933.417					1
ctl	A	2115	27	29	29	918	950	use 933			ctl	A	1182
	B	3011	29	29	33	910	920					B	2078
	C	3287	27	27	30	942	930					C	2354
KD	D	3477	29	29	32	915	951				KD	D	2544
	E	3470	27	28	28	937	945					E	2537
	F	3563	28	29	29	926	957					F	2630

## Sheet: Fig 7
Fig7A					normalized to GAPDH
desitomytry	Marcks(M)	p27	GAPDH			M/GAPDH	p27/GAPDH				normalized to D0
day0	4.9	10.7	10.9		day0	0.449541	0.981651	1		day0	1	1		day0	1	1
1	19.6	4.3	15.1		1	1.29801	0.284768	1		1	2.88742	0.290091		1	2.88	0.29
3	20.4	4.9	13.2		3	1.54545	0.371212	1		3	3.43785	0.378151		3	3.44	0.38
7	39.5	28.1	34.1		7	1.15836	0.824047	1		7	2.57676	0.83945		7	2.58	0.84
30	9.8	28.8	23.6		30	0.415254	1.22034	1		30	0.923729	1.24315		30	0.92	1.24
Fig7B siRNA treated aorta RT-PCR
desitomytry	KD	KD	KD	ctl	ctl	ctl
Marcks(M)	9.87	11.9	10.8	20.8	16.9	26.5
GAPDH	17.3	17	17.2	16.6	15.2	16.1
normalized to GAPDH
M/GAPDH	0.57052	0.7	0.627907	1.25301	1.11184	1.64596
	KD	KD	KD	ctl	ctl	ctl
M/GAPDH	0.57	0.7	0.63	1.25	1.11	1.65

## Sheet: Fig 8
Fig8B
vessel wall thickness(um)
uninjured	30.62	21.72	18.76
injured+ctl siRNA	65.11	51.84	57.58
injured+MARCKS siRNA	22.59	26	21.9
Fig8C
	nuclear#	area (X1000 um2)	nuclear #X1000 per mm2
uninjured	18	1.8	10	10
	16	1.8	8.88889	8.89
	15	1.8	8.33333	8.33
	19	1.8	10.5556	10.56
	18	1.8	10	10
injred+ctl siRNA	29	1.8	16.1111	16.11
	30	1.8	16.6667	16.67
	35	1.8	19.4444	19.44
	40	1.8	22.2222	22.22
	44	1.8	24.4444	24.44
injured+MARCKS siRNA	20	1.8	11.1111	11.11
	22	1.8	12.2222	12.22
	22	1.8	12.2222	12.22
	19	1.8	10.5556	10.56
	23	1.8	12.7778	12.77
Fig8D
	per 2000 um2					per1000 um2
injured+ctl siRNA	8	7	5		injured+ctl siRNA	4	3.5	2.5
injured+KD siRNA	1	3	1		injured+KD siRNA	0.5	1.5	0.5

## Sheet: Fig 9
Fig9C
standard (BSA ng/ml)	6250	3125	1250	625
	1	2	3	4	5	6	7	8	9	10	11	12
A	16	12	10	8	3	2	2	3	3	2	2	2
B	15	12	10	7	2	2	2	3	2	2	2	3
C	15	11	9	7	2	2	3	3	2	2	2	2
D	6	5	5	5	5	3	3	2	2	3	3	3
E	2	2	3	2	3	2	2	3	2	3	2	2
F	3	3	3	2	2	2	2	2	2	2	3	2
G	2	3	2	2	2	2	3	2	3	2	3	3
H	3	3	3	3	3	2	2	3	2	2	3	3
A1-C1	BSA 6250 ng/ml
A2-C2	BSA 3125 ng/ml
A3-C3	BSA 625 ng/ml
D1-D5	BSA 0 ng/ml		backgroud	5.2
reading-background
standard (BSA ng/ml)	6250	3125	1250	625	0
	1	2	3	4	0
A	10.8	6.8	4.8	2.8	0
B	9.8	6.8	4.8	1.8	0
C	9.8	5.8	3.8	1.8	0
standard curve:
aorta samples	1	2	3	4	5	6	7	8	9	10	11	12
A	1	2	2	2	2	2	2	2	2	2	2	3
B	1	2	1	3	2	3	1	2	2	1	1	3
C	2	2	2	2	2	2	2	3	2	2	2	1
D	1	2	1	2	1	2	2	2	2	2	2	2
E	7	14	17	8	15	6	11	10	13	12	13	7
F	5	5	5	2	2	2	1	2	1	1	2	2
G	2	1	2	2	2	2	2	2	2	2	2	2
H	3	2	2	2	2	2	2	2	1	2	2	3
E1-E12	uninjured	uninjured	injured	injured	injured	uninjured	Injured+ctl	Injured+KD	Injured+ctl	Injured+KD	Injured+ctl	Injured+KD
F1-F3 (resolvent only)=	background	5
reading-background
E	2	9	12	3	10	1	6	5	8	7	8	2
interpolated X value derived from the standard curve	1122.75	5052.4	6736.53	1684.13	5613.77	561.377	3368.26	2806.89	4491.02	3929.64	4491.02	1122.75
ie. EB con(ng/ml).	1122.75	5052.4	6736.53	1684.13	5613.77	561.377	3368.26	2806.89	4491.02	3929.64	4491.02	1122.75
EB con(ng/ml).	1122.75	5052.4	6736.53	1684.13	5613.77	561.377	3368.26	2806.89	4491.02	3929.64	4491.02	1122.75
aorta lysis vol.(ml)	0.107	0.093	0.089	0.084	0.088	0.089	0.089	0.091	0.09	0.092	0.096	0.105
EB weight(ng)=EB Con.X aorta lysis vol.	120.135	469.873	599.551	141.467	494.012	49.9626	299.775	255.427	404.192	361.527	431.138	117.889
aorta weight(mg)	0.63	1.21	0.81	0.2	0.62	0.7	0.45	0.7	0.79	1.19	0.7	0.56
EB weight(ng)/aorta (mg)	190.69	388.325	740.186	707.335	796.793	71.3751	666.168	364.895	511.635	303.804	615.911	210.516
E1-E12	uninjured	uninjured	injured	injured	injured	uninjured	Injured+ctl	Injured+KD	Injured+ctl	Injured+KD	Injured+ctl	Injured+KD
EB weight(ng)/mg aorta
uninjured	190.69	388.32	71.38
injured	740.19	707.34	796.79
injured+KD	364.9	303.8	210.52
injured+ctl	666.17	511.64	615.91
